# Supplementary material for: An Open-Source Add-On EVOM® Device for Real-Time Transepithelial/Endothelial Electrical Resistance Measurements in Multiple Transwell Samples
Source: Micromachines (Basel). 2021 Mar 8;12(3):282. doi: 10.3390/mi12030282 (PMC8000980; doi:10.3390/mi12030282)
Supplement: Supplementary file 1 [file micromachines-12-00282-s001.zip]

Archive with 4 entries (4 files):
- FileS1_Schematic of the add-on device electronics.SchDoc
- FileS2_CAD file for 3D printing chopstick holders.STL
- FileS3_Program code for the add-on device.txt
- Supplementary_TEER_Paper.docx
