# Supplementary material for: An Open-Source Add-On EVOM® Device for Real-Time Transepithelial/Endothelial Electrical Resistance Measurements in Multiple Transwell Samples
Source: Micromachines (Basel). 2021 Mar 8;12(3):282. doi: 10.3390/mi12030282 (PMC8000980; doi:10.3390/mi12030282)
Supplement: Supplementary file 1 [file micromachines-12-00282-s001.zip › FileS3_Program code for the add-on device.txt]

/*Save this file to .ino and upload through Arduino Software */
/* Download necessary libraries before hand */
/* Instruction available at official website of Arduino */
/* https://www.arduino.cc/ */
#define   evomRelay 48   /* Relay to turn on/off EVOM battery */
#include <Adafruit_ADS1015.h> /*ADS115 16-bit ADC library */
#include <Adafruit_SSD1306.h> /*SD card library */
#include <SPI.h>              /* SPI communication protocol*/
#include <SD.h>               /* SD card library*/
#include <OneWire.h> /*TempSensor */   
#include <DallasTemperature.h> /*Temperature Sensor library */
#define ONE_WIRE_BUS 4 /* Connect Temp. SensTempSensor */
OneWire oneWire(ONE_WIRE_BUS); /*TempSensor */
DallasTemperature sensors(&oneWire); /*TempSensor */
File dataFile;                
const int chipSelect = 53;   /*Chip select for SD card */
Adafruit_SSD1306 display(4);  /* library for OLED display*/
Adafruit_ADS1115 ads;
int bufferTime(15000); /* 15s buffer time for EVOM to stabilize. This can be shorter*/
float teer=0; /* Initialize TEER value to 0*/
float adsMultiplier=0.125F;   /*  1 bit = 0.125mV for GAIN_ONE mode */
float r[4];
float temp[4];
String fileName="teerData.txt"; /*Filename size limited to 8 characters! */
void setup() {
        /* Initial setup */
        pinMode(evomRelay,OUTPUT);
        digitalWrite(evomRelay,LOW); /* Power OFF EVOM */
        /* Turn off all relays initially. Please be careful with the type*/
        /* of relay used. Some relays require HIGH mode to turn off*/
        for (int i=32;i<47;i++){
              pinMode(i,OUTPUT);
              digitalWrite(i,LOW);
        }
        Serial.begin(9600); sensors.begin();
        display.begin(SSD1306_SWITCHCAPVCC, 0x3C);
        ads.setGain(GAIN_ONE); /* Select range and precision of ADC. */
        /* This value should match with adsMultiplier variable defined earlier */
        /* GAIN_ONE here refers to range: +/- 4.096V  and 1 bit = 0.125mV precision*/
        ads.begin();
        if(!SD.begin(chipSelect)){
              Serial.println("CARD failed, or not present");
              displayData(0,0,0,"    Initialization Failed");
              while(1);
        }
        Serial.println("Card Initiatilized");
        displayData(1,1,1, "Initialization Done"); delay(2000);
        dataFile = SD.open(fileName,FILE_WRITE); //make sure filename is <8 char only
        if (dataFile){
              dataFile.println(" *Start* "); /* Write "Start" in the file before writing data to it*/
              dataFile.close();
              displayData(1,1,1,"   FILE CREATED"); delay(2000);
        }
        else{
              displayData(0,0,0," ERROR OPENING FILE"); delay(2000);
              Serial.println(fileName);
        }
        delay(2000);
        
}

void loop() {
        /*Turn EVOM ON, then all relays connecting to 4 connections of Electrode 1 */
        digitalWrite(evomRelay,HIGH);digitalWrite(32,HIGH);digitalWrite(33,HIGH);
        digitalWrite(34,HIGH);digitalWrite(35,HIGH);
        delay(bufferTime); /* Wait 15s for EVOM to stabilize*/
        r[0]=readADC();temp[0]=readTemp();displayData(1,r[0],temp[0],"");
        turnOffAllRelay(1000);
        
        /*Turn EVOM ON, then all relays connecting to 4 connections of Electrode 2 */
        digitalWrite(evomRelay,HIGH);digitalWrite(36,HIGH);digitalWrite(37,HIGH);
        digitalWrite(38,HIGH);digitalWrite(39,HIGH);
        delay(bufferTime);/* Wait 15s for EVOM to stabilize*/
        r[1]=readADC();temp[1]=readTemp();displayData(2,r[1],temp[1],"");
        turnOffAllRelay(1000);

        /*Turn EVOM ON, then all relays connecting to 4 connections of Electrode 3 */
        digitalWrite(evomRelay,HIGH);digitalWrite(40,HIGH);digitalWrite(41,HIGH);
        digitalWrite(42,HIGH);digitalWrite(43,HIGH);
        delay(bufferTime);/* Wait 15s for EVOM to stabilize*/
        r[2]=readADC();temp[2]=readTemp();displayData(3,r[2],temp[2],"");
        turnOffAllRelay(1000);

        /*Turn EVOM ON, then all relays connecting to 4 connections of Electrode 4 */
        digitalWrite(evomRelay,HIGH);digitalWrite(44,HIGH);digitalWrite(45,HIGH);
        digitalWrite(46,HIGH);digitalWrite(47,HIGH);
        delay(bufferTime);/* Wait 15s for EVOM to stabilize*/
        r[3]=readADC();temp[3]=readTemp();displayData(4,r[3],temp[3],"");
        turnOffAllRelay(1000);
        
        /*Write File to SDcard. */
        dataFile=SD.open(fileName,FILE_WRITE);
        if (dataFile){
              dataFile.print(r[0]);dataFile.print(",");
              dataFile.print(r[1]);dataFile.print(",");
              dataFile.print(r[2]);dataFile.print(",");
              dataFile.print(r[3]);dataFile.print(",");
             
              dataFile.print(temp[0]);dataFile.print(",");
              dataFile.print(temp[1]);dataFile.print(",");
              dataFile.print(temp[2]);dataFile.print(",");
              dataFile.print(temp[3]);dataFile.println("");
              dataFile.close();
              displayData(1,1,1," DATA WRITTEN"); delay(5000);
              Serial.println("Data Written");
        }
        else{
              displayData(0,0,0," ERROR OPENING FILE"); delay(5000);
        }
        display.clearDisplay(); /* Clear display*/
        display.display();
        turnOffAllRelay(840000);  /* TEER was measured every 14 minutes.*/
        /* Turn off all relays including EVOM during this time to save battery */
}

      ///****FUNCTIONS***////

    void turnOffAllRelay(long delayTime){
            for (int i=32;i<47;i++){
                 digitalWrite(i,HIGH);
            }  
             digitalWrite(evomRelay,LOW);
             delay(delayTime);
     }

     float readADC(){
            float rawADC=0;
            /*Take average of 200 ADC readings */
            for (int i=0;i<200;i++){
                  rawADC=rawADC+ads.readADC_SingleEnded(0);             
            }
            float resistance=(rawADC/200.0)*adsMultiplier*3.0; 
            /* Voltage divider ratio 1/3 so multiple by 3.0 */
            return resistance;
     }
     float readTemp(){
            sensors.requestTemperatures();
            return sensors.getTempCByIndex(0);
     }

    void displayData(int d,float teer,float tempC,String message){
            display.clearDisplay();
            display.setTextColor(WHITE);
            display.setTextSize(1);
            display.setCursor(10,0);
            display.print("D");
            display.print(d);
            display.print(": ");
            display.print(teer);
            display.print(" Ohms ");
            display.print(tempC);
            display.print(" C ");
            display.print(message);
            display.display();
    }
     
